# Supplementary material for: Data on correlations between T cell subset frequencies and length of partial remission in type 1 diabetes
Source: Data Brief. 2016 Aug 6;8:1348–51. doi: 10.1016/j.dib.2016.07.059 (PMC4992037; doi:10.1016/j.dib.2016.07.059)
Supplement: Supplementary file 2 — Supplementary material [file mmc2.zip]

Archive with 11 entries (10 files):
- Supplementary Figure 1.tif
- __MACOSX/
- __MACOSX/._Supplementary Figure 1.tif
- Supplementary Figure 2.tif
- __MACOSX/._Supplementary Figure 2.tif
- Supplementary Table 1.docx
- __MACOSX/._Supplementary Table 1.docx
- Supplementary Table 2.docx
- __MACOSX/._Supplementary Table 2.docx
- Supplementary Figure Legend.docx
- __MACOSX/._Supplementary Figure Legend.docx
